# Supplementary material for: Carbon Monoxide Alleviates Salt-Induced Oxidative Damage in Sorghum bicolor by Inducing the Expression of Proline Biosynthesis and Antioxidant Genes
Source: Plants (Basel). 2024 Mar 10;13(6):782. doi: 10.3390/plants13060782 (PMC10974450; doi:10.3390/plants13060782)
Supplement: Supplementary file 1 [file plants-13-00782-s001.zip]

Archive with 1 entries (1 files):
- plants-2828556-supplementary.pdf
